# Supplementary material for: Impact of Mobilization Strategies on Peripheral Blood Stem Cell Collection Efficiency and Product Quality: A Retrospective Single-Center Study
Source: Cancers (Basel). 2022 Dec 19;14(24):6259. doi: 10.3390/cancers14246259 (PMC9777066; doi:10.3390/cancers14246259)
Supplement: Supplementary file 1 [file cancers-14-06259-s001.zip]

Archive with 1 entries (1 files):
- cancers-1973794-supplementary.pdf
